# Supplementary material for: Identification of genes with oscillatory expression in glioblastoma: the paradigm of SOX2
Source: Sci Rep. 2024 Jan 24;14:2123. doi: 10.1038/s41598-024-51340-z (PMC10808450; doi:10.1038/s41598-024-51340-z)
Supplement: Supplementary file 11 — Supplementary Table 10. [file 41598_2024_51340_MOESM11_ESM.xlsx]

## Sheet: Sheet1
Neoplastic Subcluster	Number of cells	Number of inferred oscillators
MGH102_Subcluster_0	212	59
MGH102_Subcluster_1	177	99
MGH102_Subcluster_2	162	61
MGH102_Subcluster_3	139	58
MGH102_Subcluster_4	102	171
MGH102_Subcluster_5	101	75
MGH102_Subcluster_6	76	50
MGH124_Subcluster_0	164	194
MGH124_Subcluster_1	150	102
MGH124_Subcluster_2	119	262
MGH124_Subcluster_3	111	191
MGH124_Subcluster_4	70	289
MGH124_Subcluster_5	67	285
MGH124_Subcluster_6	26	300
MGH125_Subcluster_0	161	227
MGH125_Subcluster_1	133	146
MGH125_Subcluster_2	120	153
MGH125_Subcluster_3	116	135
MGH125_Subcluster_4	105	227
MGH125_Subcluster_5	64	157
MGH125_Subcluster_6	30	279
MGH115_Subcluster_0	155	304
MGH115_Subcluster_1	89	153
MGH115_Subcluster_2	85	248
MGH115_Subcluster_3	80	122
MGH115_Subcluster_4	77	193
MGH115_Subcluster_5	66	177
MGH115_Subcluster_6	61	235
MGH115_Subcluster_7	42	443
MGH143_Subcluster_0	397	784
MGH143_Subcluster_1	394	564
MGH143_Subcluster_2	304	775
MGH143_Subcluster_3	268	1096
MGH143_Subcluster_4	241	635
MGH143_Subcluster_5	234	909
MGH143_Subcluster_6	144	809
MGH143_Subcluster_7	98	603
MGH143_Subcluster_8	61	906
MGH143_Subcluster_9	26	1523
MGH143_Subcluster_10	13	458
