# Supplementary material for: Identification of genes with oscillatory expression in glioblastoma: the paradigm of SOX2
Source: Sci Rep. 2024 Jan 24;14:2123. doi: 10.1038/s41598-024-51340-z (PMC10808450; doi:10.1038/s41598-024-51340-z)
Supplement: Supplementary file 12 — Supplementary Table 11. [file 41598_2024_51340_MOESM12_ESM.xlsx]

## Sheet: Sheet1
All expressed genes across all 5 tumours
RPL11
STMN1
MARCKSL1
NDUFS5
YBX1
ATP6V0B
RPS8
UQCRH
JUN
RPL5
MLLT11
GUK1
RPS7
YWHAQ
CALM2
RTN4
RPS27A
TMSB10
COX5B
RPL31
ATP5G3
RPL37A
PTMA
BRK1
RPL32
RPL15
RPSA
RPL14
TMA7
RPL29
RPL24
TAGLN3
RBP1
EIF4A2
RPL35A
C4orf48
NSG1
UCHL1
CCNI
HNRNPDL
SPP1
RPL34
CPE
GPM6A
SUB1
RPL37
MAP1B
BTF3
TBCA
RPS23
COX7C
HINT1
UQCRQ
SKP1
HNRNPA0
RPS14
NPM1
GNB2L1
TUBB2A
TUBB2B
SOX4
HLA-A
TUBB
RPS18
CUTA
RPL10A
HSP90AB1
COX7A2
MARCKS
RPS12
DYNLT1
ACTB
RAC1
NDUFA4
TSPAN13
TOMM7
CYCS
HNRNPA2B1
PPIA
CHCHD2
SRI
SHFM1
DLX6-AS1
DLX5
ATP5J2
LAMTOR4
FIS1
ATP6V1F
PTN
NDUFB2
DNAJB6
SLC25A6
TMSB4X
NDUFB11
PCSK1N
RPS4X
BEX1
BEX2
NGFRAP1
TCEAL4
RPL10
STMN4
CLU
RPS20
RAB2A
TCEB1
STMN2
RPL30
COX6C
NDUFB9
RPL8
NFIB
RPS6
DNAJA1
HNRNPK
SEC61B
TXN
ATP6V1G1
RPL35
RPL12
RPL7A
EDF1
RPS24
RPLP2
RPL27A
EIF4G2
RPS13
MDK
FTH1
RTN3
COX8A
PRDX5
FAU
MALAT1
CFL1
GSTP1
RPS3
NDUFC2
FXYD6
ATP5L
RPS25
HSPA8
GAPDH
PTMS
TPI1
LDHB
TUBA1B
TUBA1A
PFDN5
ATP5G2
HNRNPA1
CD63
MYL6
ATP5B
NACA
BTG1
RPL6
PEBP1
RPLP0
COX6A1
DYNLL1
UBC
RAN
SAP18
HMGB1
TSC22D1
TPT1
ITM2B
COMMD6
NEDD8
NOVA1
RPS29
ERH
FOS
CALM1
MEG3
HSP90AA1
CKB
SRP14
SERF2
B2M
RPLP1
RPS2
TCEB2
RPS15A
ARL6IP1
ALDOA
GABARAPL2
TERF2IP
HSBP1
COX4I1
RPL13
YWHAE
PFN1
RPAIN
EIF4A1
VAMP2
RPL26
UBB
MTRNR2L1
RPL23A
RPL23
RPL19
EIF1
RPL27
DDX5
RPL38
HN1
SUMO2
H3F3B
ACTG1
ANAPC11
TCF4
CST3
NNAT
YWHAB
GNAS
ATP5E
PSMA7
RPS21
PPDPF
BSG
GPX4
CIRBP
RPS15
OAZ1
LSM7
EEF2
RPL36
NDUFA11
UBL5
C19orf43
PRDX2
IER2
NDUFB7
UBA52
NDUFA13
COX6B1
APLP1
TBCB
RPS16
RPS19
RPL18
FTL
RPL13A
RPS11
RPS9
RPL28
RPS5
MIF
UQCR10
RPL3
ATP5J
APP
SOD1
ATP5O
TTC3
HMGN1
MT-ND1
MT-ND2
MT-CO1
MT-CO2
MT-ATP6
MT-CO3
MT-ND4
MT-ND5
MT-CYB
PARK7
LAPTM4A
RHOB
OST4
PCBP1
DBI
MZT2B
HSPE1
SUMO1
MFF
ARL4C
HES6
MYEOV2
GPX1
ARL6IP5
ZBTB20
NDUFB4
CNBP
PFN2
H2AFZ
RPS3A
EGR1
NDFIP1
FSCN1
GLCCI1
CBX3
EGFR
MDH2
TSC22D4
ZNHIT1
KMT2E
C7orf55
RHEB
GPM6B
SSR4
MTDH
LAPTM4B
PABPC1
EIF3E
EIF3H
EEF1D
VPS28
CCND2
C12orf57
CNPY2
SLC25A3
SRSF9
APEX1
NDRG2
EIF5
CRIP2
RPL4
NDUFB10
PSMB6
C1QBP
ATP5G1
NME1
SCAND1
ATP5D
MIDN
JUNB
NFIX
RPL18A
PSMD8
EIF3K
RPS4Y1
SMDT1
U2AF1
LMO4
SOX11
ID2
RND3
ARPC2
H1FX
SEC62
MRFAP1
HSPB1
BUD31
MAGED2
BNIP3L
PTGES3
ENO1
TMEM59
S100A10
SELK
ANXA5
SNX3
PSMB1
NDUFA5
PRDX4
PGK1
CYC1
LDHA
TMBIM6
DAD1
EID1
PKM
MT2A
DSTN
RPS28
WDR83OS
AURKAIP1
MAD2L2
KHDRBS1
SFPQ
PRDX1
NASP
CDKN2C
ILF2
JTB
SSR2
CCT3
PFDN2
UBE2T
SNRPE
NUCKS1
SRP9
ODC1
PDIA6
ATRAID
SRSF7
CCT4
MDH1
SNRPG
CCT7
ARL6IP6
SSB
UBE2E3
HSPD1
EEF1B2
XRCC5
COPS8
2022-09-02
DTYMK
LSM3
EIF1B
NDUFAF3
RHOA
SPCS1
SMC4
SOX2
AP2M1
TRA2B
ATP5I
SCD5
UBE2D3
MAD2L1
HMGB2
SCRG1
CENPU
NDUFS6
CCT5
RHOBTB3
H2AFY
UBE2D2
PTTG1
NHP2
DEK
HIST1H4C
CSNK2B
LSM2
C6orf48
SRSF3
CCDC167
PNISR
NUDT1
KDELR2
RPA3
LSM5
2022-09-07
H2AFV
CCT6A
SBDS
ARPC1A
PDAP1
COPS6
MCM7
GNB2
POLR2J
CAPZA2
ARF5
SSBP1
RBM3
WBP5
MORF4L2
SLC25A5
NDUFA1
RBMX
HMGB3
VBP1
PBK
VDAC3
UBE2V2
GGH
UQCRB
PSIP1
DCTN3
CKS2
ANP32B
PSMB7
TUBB4B
POLR2L
C11orf58
PSMC3
TMEM258
TRMT112
DRAP1
BANF1
SPCS2
MRPL51
MLF2
PCBP2
BLOC1S1
PA2G4
MYL6B
ASCL1
ARPC3
HNRNPC
PSMB5
RPL36AL
C14orf166
SLIRP
NDUFB1
C14orf2
SIVA1
DUT
UBE2I
RNPS1
SRRM2
NDUFAB1
TUFM
FUS
FAM96B
CMC2
PSMB3
TOP2A
KRT10
ATP5H
SRSF2
BIRC5
STRA13
DCXR
SNRPD1
SNRPB
TMEM230
PCNA
RALY
DYNLRB1
ROMO1
RBM39
UBE2C
ZFAS1
PIN1
DHPS
C19orf53
DDX39A
LSM4
COPE
UQCRFS1
PDCD5
POLR2I
ZNF428
SNRPD2
CALM3
AP2S1
TMEM160
SEPW1
PRMT1
PTOV1
RANBP1
EWSR1
YWHAH
LGALS1
EIF3L
POLR2F
ST13
NDUFA6
FBLN1
SON
WRB
FAM127A
C11orf31
UBXN1
STRAP
DLL3
CBR1
S100B
C1orf61
IGFBP2
ACTR3
AGT
ANP32E
APLP2
APOE
ARF1
ARF4
ARGLU1
ASAH1
ATP5A1
ATP5F1
ATP6AP2
ATP6V0E1
ATP6V0E2
ATPIF1
BAALC
BCAP31
BUB3
BZW1
C19orf70
C1orf43
C4orf3
C7orf50
CACYBP
CALD1
CALR
CALU
CAMLG
CANX
CCNL1
CCT2
CD9
CD99
CDC42
CDK4
CENPF
CHD9
CHMP2A
CHMP5
CKAP2
CLNS1A
CLTA
CNN3
COX7B
CRYAB
CSDE1
CSNK1A1
CSTB
CTSB
CTSD
DDR1
DDX18
DNAJC8
DPYSL2
DYNC1I2
EEF1A1
EIF1AX
EIF2S2
EIF3F
EIF3I
EIF4H
EIF5A
EIF5B
ERGIC3
ETV1
F3
FABP7
FAM3C
FAM64A
FEZ1
FHL1
FKBP1A
FKBP8
GADD45GIP1
GCSH
GDI1
GLUL
GNG5
GTF2I
GTF3C6
H2AFX
H3F3A
HLA-B
HLA-C
HMGN2
HMGN3
HNRNPA3
HNRNPD
HNRNPH1
HNRNPM
HNRNPR
HNRNPU
HNRNPUL1
HP1BP3
HSP90B1
HSPA5
HSPA9
IFI6
IGFBP7
ILF3
KIF5B
KPNA2
KPNB1
LAMP1
LAMTOR5
LIMA1
LMNB1
LUC7L3
MAP1LC3B
MATR3
MEST
METRN
MGST3
MKI67
MORF4L1
MRPL20
MRPL41
MT-ND3
MT-ND4L
MT1E
MT1M
MT1X
MT3
MTCH1
N4BP2L2
NAA38
NAP1L1
NCAM1
NCL
NCOR1
NDUFA12
NDUFA2
NDUFA3
NDUFB3
NDUFB5
NDUFB6
NDUFS8
NFIA
NONO
NUDC
NUF2
NUSAP1
OCIAD1
OS9
P4HB
PAFAH1B3
PAIP2
PARP1
PCMT1
PCNP
PDCD6
PDIA3
PDIA4
PEA15
PHF14
PHPT1
PLTP
PMP2
PNRC1
POLR2G
POMP
PON2
PPIB
PPIG
PPP1CB
PPP2R1A
PPT1
PRDX6
PRELID1
PSAP
PSMB2
PSRC1
PTPRZ1
PTTG1IP
PUF60
PYURF
RAB10
RAB1A
RAB7A
RABAC1
RAD21
RAMP1
RBM8A
RCN1
RCN2
RDX
REEP5
RHBDD2
RPL21
RPL22
RPL36A
RPL39
RPL41
RPL7
RPL9
RPN2
RPS10
RPS26
RPS27
RSRC2
RTFDC1
RWDD1
S100A6
SCP2
SDCBP
SEC61G
SELT
SERBP1
SET
SF1
SF3B2
SH3BGRL
SLC1A3
SLC3A2
SNRNP70
SNRPB2
SNRPF
SPARC
SQSTM1
SRSF1
SRSF11
SRSF5
SSU72
STUB1
2022-09-15
TAF7
TAX1BP1
TCEA1
TCP1
TIMM13
TIMM8B
TIMP1
TMED10
TMED2
TMED9
TMEM147
TMEM205
TMPO
TPX2
TTYH1
TYMS
UBXN4
VAPA
VDAC2
VIM
WSB1
XRCC6
ZCRB1
ZFP36L2
ZNF667-AS1
ZNF706
ACADVL
ADRM1
AES
AKAP9
AKR1B1
ANXA1
AP1S2
AQP4
ARHGDIA
ARL4A
ARL5A
ARL6IP4
ARMCX3
ARPC5
ARPP19
ASNA1
ASPM
ASRGL1
ATF4
ATOX1
ATP1A1
ATP1B2
ATP5C1
BASP1
BCAN
BTG3
C16orf13
C17orf89
C1R
C1orf122
C7orf55-LUC7L2
C7orf73
C9orf16
CAMTA1
CAP1
CAPZB
CARHSP1
CBX1
CBX5
CCNB2
CCT8
CD151
CD44
CD59
CD74
CDC20
CDC25B
CDH2
CDK5RAP3
CEBPD
CENPE
CHI3L1
CKAP2L
CKS1B
CLIC4
COMT
COX20
COX5A
CPSF6
CRMP1
DBN1
DCTN2
DCX
DDAH2
DDIT3
DDOST
DDT
DEGS1
DGUOK
DKK3
DNAJB1
DNAJB11
DNAJC7
DNER
DPP7
DSEL
DST
DTNA
ECH1
EI24
EIF3G
EIF4E
ELAVL4
EMC10
EMP3
ENY2
ERP29
ESD
ESF1
EZH2
FAM133B
FDPS
FEZ2
FKBP2
FLOT1
FOXM1
GLO1
GLTSCR2
GPBP1
GPSM2
GSTK1
GTF2H5
HADHB
HAT1
HAX1
HDAC2
HDGF
HEPN1
HERPUD1
HIF1A
HIGD2A
HLA-DPA1
HLA-DRA
HLA-E
HNRNPAB
HNRNPH3
HSD17B10
HTRA1
IFRD1
IP6K2
ISCU
ITGB8
ITM2C
KDELR1
KIF2C
KIFC1
KLC1
KRTCAP2
KTN1
LAMP2
LAMTOR1
LAMTOR2
LGALS3
LGALS3BP
LHFP
LINC00461
LINC00493
LINC00998
LMAN2
LMNA
LRPAP1
LSM14A
MAGED1
MANF
MAP2
MAPRE1
MCL1
MED10
MINOS1
MKRN1
MPC1
MPC2
MPLKIP
MRPL23
MRPL33
MRPL52
MRPL55
MRPS21
MSI2
MT1F
MYL12B
NAMPT
NAP1L4
NBEAL1
NDUFC1
NDUFS2
NDUFS7
NDUFV1
NDUFV2
NEAT1
NENF
NFE2L2
NFIC
NFKBIA
NLRP1
NMB
NOP10
NPC2
NPDC1
NRXN1
NUTF2
OAZ2
OLFM2
ORMDL1
PCM1
PET100
PGAM1
PGRMC1
PHB
PHIP
PHLDA1
PLD3
PMP22
PNKD
PNN
PODXL2
POLD2
POLR2E
POLR2K
PPM1G
PPP1CC
PPP4C
PRC1
PRNP
PSMA1
PSMA4
PSMC1
PSMC5
PSMD14
PSMD2
PSMD4
PSME2
PTPRA
QKI
RAB11B
RAB31
RAB5C
RACGAP1
RAD23A
RBBP4
RBBP7
RBX1
RER1
RGMA
RHOC
RNF145
RNH1
RPL17
RPS19BP1
RPS27L
RSF1
S100A13
S100A16
SAPCD2
SARS
SAT1
SAT2
SCG3
SDF4
SDHC
SERP1
SERPINE2
SF3B1
SF3B5
SGCB
SGOL1
SH3BGRL3
SKA2
SLC25A37
SLC25A4
SMC2
SMIM7
SMS
SNRPC
SOD2
SOX9
SPAG16
SPARCL1
SPTBN1
SPTSSA
SRPK2
SRRM1
SRSF6
SSR3
SSRP1
SURF4
SYF2
SYNCRIP
TAF9
TAGLN2
TALDO1
TCF25
TECR
THRAP3
TMCO1
TMED4
TMEM14B
TMEM14C
TMEM165
TMEM167A
TMEM50A
TMEM9B
TPR
TRAPPC1
TRIB2
TROVE2
TSPAN3
TSPAN7
TUBA1C
TXNDC17
TXNIP
TXNL1
UBE2B
UBE2L3
UBE2N
UBE2S
UFC1
UGP2
UQCRC1
USMG5
VCP
VDAC1
VEGFA
VMP1
VPS29
WLS
XRN2
YIPF3
ZC3H15
ZFAND5
ZFP36L1
ABHD12
ABI2
ACSL3
ACTN4
ADH5
ADI1
AEBP1
AHSA1
AK1
AKAP12
AKAP8L
ALDH7A1
ALKBH5
ALKBH7
AMD1
ANP32A
ANXA2
AP1S1
AP3D1
APMAP
APRT
ARL1
ARL2
ARPC4
ATAT1
ATP1B3
ATP2B1
ATP6AP1
ATRX
AUP1
AURKB
BABAM1
BAD
BARD1
BAX
BAZ1B
BEX4
BOLA3
BRD2
BRIX1
BST2
BTF3L4
BUB1
C16orf45
C19orf48
C19orf60
C1S
C1orf52
C21orf62
C3
C4orf27
C6orf62
C8orf4
C9orf78
CADM4
CAMK2N1
CCDC107
CCDC124
CCDC47
CCDC85B
CCDC88A
CCNA2
CCNB1
CCZ1
CD164
CD320
CD47
CD81
CD82
CDC37
CDC42EP4
CDCA3
CDCA8
CDK1
CDK6
CDKN3
CEBPB
CENPA
CENPH
CENPN
CENPV
CETN2
CFDP1
CHCHD10
CHIC2
CHMP4B
CHPT1
CIB1
CKAP5
CKLF
CLCN3
CLIC1
CLPP
CLPTM1
CLSTN1
CLTB
CMPK1
CNIH1
CNIH4
CNP
COL6A1
COL9A3
COMMD4
COPA
COPB1
COPB2
COPRS
COPZ1
CORO1C
COX16
COX17
COX7A2L
CSPG5
CSRP2
CTDSP2
CTNNA1
CTSA
CTSL
CWC15
CXXC5
CYR61
CYTH2
DAAM1
DAPK3
DBF4
DCAF7
DDRGK1
DDX1
DDX17
DDX24
DGCR6L
DLD
DNAJB9
DNMT1
DNPH1
DNTTIP1
DPY30
DUSP1
ECT2
EDNRB
EIF2AK1
EIF2AK2
EIF3J
EIF3M
EIF4A3
EIF4B
EIF4EBP1
EIF6
ELAVL1
ELOF1
ELOVL5
EMC7
EMC9
EMP1
ENAH
ENSA
EPN2
EPRS
ERCC1
ERGIC1
ERI3
ERRFI1
ETFB
ETV5
EZR
FAM177A1
FAM213A
FAM229B
FAM32A
FARSA
FBL
FBXO5
FIBIN
FIBP
FIP1L1
FKBP10
FKBP3
FN1
FXR1
FYN
G3BP1
GADD45A
GADD45B
GAP43
GARS
GAS1
GATM
GBAS
GBP1
GDF15
GDI2
GFAP
GGCT
GINS2
GLOD4
GLRX5
GNG7
GNL3
GOLGA4
GOLIM4
GOLM1
GPAA1
GPI
GRHPR
GRN
GSTA4
GTF2A2
GTSE1
HBB
HDLBP
HEPACAM
HEY1
HIGD1A
HJURP
HLA-DRB1
HM13
HMG20B
HNRNPA1L2
HNRNPF
HOPX
HSD17B12
IARS
ID4
IDH1
IDH2
IDH3B
IFI27
IFI27L2
IFI44L
IFIT3
IFITM3
IGFBP5
IL6ST
IMP4
IMPDH2
IRS2
ISG15
JAM2
JUND
KIAA0101
KIF21A
KIF22
KIF23
KLF6
KLHDC2
KLHDC3
KLHDC8A
LAP3
LBR
LMAN1
LONP1
LRP1
LRRC59
LYPD1
LYPLA1
MACF1
MAGOH
MAP2K2
MAP3K13
MAT2A
MDM2
MEAF6
MESDC2
METAP2
METTL7B
METTL9
MEX3A
MFGE8
MGST1
MIAT
MIEN1
MKKS
MKNK2
MLC1
MLEC
MLF1
MOSPD3
MRPL14
MRPL24
MRPL4
MRPL54
MRPS11
MRPS14
MRPS26
MRPS33
MRPS34
MRPS36
MRPS6
MRPS7
MTHFD2
MTPN
MUM1
MXD3
MYL12A
MZT1
MZT2A
2022-03-06
NAA10
NAA20
NAE1
NAPA
NARS
NCBP2
NDC80
NDUFA8
NDUFA9
NDUFS3
NDUFS4
NDUFV3
NEK2
NES
NKAIN4
NME3
NNMT
NOP56
NOSIP
NRCAM
NREP
NSL1
NT5C3A
NT5C3B
NTRK2
NUBP2
NUCB1
NUCB2
NUDCD2
NUP107
NUPR1
OLA1
OLIG1
OLIG2
OSTC
PAICS
PAIP1
PAPOLA
PCDH9
PDGFRA
PDPN
PFDN1
PGLS
PHB2
PHF19
PHGDH
PIK3R1
PIN4
PJA2
PLA2G16
PLIN3
PLK1
PLP2
POLE4
POLR2C
POLR2J3
POP7
PPP1CA
PPP1R15A
PPP2CA
PRAF2
PRCP
PRKAR1A
PRKCSH
PRPF31
PRPF38B
PRPF40A
PRPF6
PRPSAP1
PRR13
PRRC2C
PSAT1
PSENEN
PSMA5
PSMB4
PSMB8
PSMB9
PSMC2
PSMC4
PSMC6
PSMD3
PSME1
PSMF1
PTBP1
PTP4A2
QTRT1
RAB11A
RAB13
RAD23B
RALBP1
RBM42
REXO2
RFC2
RGCC
RNASEH2A
RNASEH2C
RNF114
RNF181
RNF187
RNMT
RP11-620J15.3
RPL7L1
RRAGA
RRM1
RSL1D1
RSL24D1
RUVBL2
S100A11
SAE1
SAFB2
SAR1B
SCAF11
SCCPDH
SCG2
SCG5
SCOC
SDF2L1
SDHA
SEC11A
SEC11C
SEC13
SEC61A1
SEC63
SEPP1
SERINC1
SERPING1
SERPINH1
SFT2D1
SGOL2
SGTA
SIRT2
SLC1A5
SLC39A14
SLC39A3
SLC39A6
SLC39A7
SLC44A1
SLC44A2
SMARCA4
SMARCB1
SMC3
SMIM4
SNF8
SNHG7
SNHG9
SNRNP25
SNRPD3
SOCS3
SPAG5
SPAG7
SPC24
SPRY1
SPRY2
SPTAN1
SRM
SRP54
SRP72
SRPX
SSNA1
SSR1
STARD3NL
STARD7
STAT1
STAT3
STIP1
STOML2
SUGP2
SUMO3
SUN2
SYPL1
SYT11
2022-09-11
TACC3
TAF1D
TAOK3
TAP1
TAPBP
TCEA2
TCF12
THRA
THY1
TIMM44
TIMP2
TIMP3
TKT
TMEM123
TMEM14A
TMEM161B-AS1
TMEM176B
TMEM208
TMEM259
TMEM9
TMX1
TMX2
TMX4
TNFAIP6
TNFRSF1A
TNRC6B
TOMM20
TOMM40
TPGS2
TPM4
TPRKB
TRA2A
TRAF4
TRIB3
TRIM28
TRIM44
TRIM9
TROAP
TSPAN5
U2SURP
UBA2
UBE2E1
UBE2L6
UBL3
UFD1L
UNC50
UPF3A
UQCC2
USF2
USP1
USP11
UXT
VAMP5
VIMP
VKORC1
VPS35
WARS
WASF2
WBP2
WBSCR22
WDR45B
WHSC1L1
WTAP
XAF1
XBP1
XIST
YAF2
YBX3
YIF1A
YIF1B
YTHDF2
YWHAG
ZEB1
ZFAND6
ZFP36
ZFYVE21
ZNF207
ZNF302
ZSCAN16-AS1
ID3
SDC3
PDE4DIP
KCNN3
PMVK
ATP1A2
PBX1
ATP1B1
MORN2
FAM107A
CADPS
HES1
LIMCH1
CTNND2
CDO1
GRAMD3
HSPA1A
GJA1
HOTAIRM1
AQP1
ADCYAP1R1
GNG11
UBE2H
HIPK2
TMEM47
CRISPLD1
SDC2
CDKN2A
LINC00844
NTM
MBD6
PIP4K2C
DTX3
AGAP2-AS1
TSPAN31
METTL1
TSFM
AVIL
XRCC6BP1
USP15
MON2
SLC35E3
NUDT4
RFX4
DCLK1
ABAT
SLC14A1
MBP
HSPA1B
CDCA7L
LHFPL3
TMSB15A
B4GALNT1
2022-03-09
YEATS4
RAB3IP
SEZ6
RP11-849I19.1
RASL11B
EXOC1
POLR2B
KIF5A
FRS2
SOX8
ACYP2
RFTN2
SGCE
PEG10
THSD7A
GPC2
CHD7
GADD45G
PPM1B
ZIC1
CEP135
TRIM36
HOXA10
ZNF680
ZNF92
RBM4
GPR37L1
CCDC80
RP11-71N10.1
BCHE
SLC4A4
MIR4458HG
TRIO
MYO10
PPP2R2B
LANCL2
FABP5
ARC
TMOD1
AIF1L
DDIT4
GLUD1
SLC1A2
METTL7A
OAS1
CPNE2
BCAT2
SEZ6L
MAFB
PHYHIPL
ALDOC
GBP4
LPL
CARD16
CCNL2
MFSD2A
IFI16
HBP1
MID1IP1
SPSB3
AARS
TOB1
XAB2
ZNF791
ATPAF1
PDE4B
C6orf15
MEOX2
HNRNPL
HES4
UBE2J2
GNB1
VAMP3
KIF1B
SZRD1
SDHB
AKR7A2
PITHD1
SEPN1
ZNF593
SRSF4
ZCCHC17
PEF1
SPOCD1
CCDC28B
ZBTB8OS
TMEM54
AK2
SMIM12
TRAPPC3
MAP7D1
EVA1B
LSM10
MRPS15
AKIRIN1
EBNA1BP2
AKR1A1
POMGNT1
RNF11
TXNDC12
C1orf123
HSPB11
MRPL37
TM2D1
LEPROT
ZRANB2
TTLL7
SH3GLB1
ZNF644
SORT1
AHCYL1
RAP1A
CAPZA1
MAN1A2
APH1A
SCNM1
MRPL9
CHTOP
SNAPIN
SLC39A1
TPM3
ADAR
DPM3
APOA1BP
PRRX1
ACBD6
TIMM17A
ADIPOR1
TMEM183A
CAPN2
CNIH3
RAB4A
GALNT2
ARID4B
DESI2
ACP1
ITGB1BP1
IAH1
KCNF1
FAM84A
PTRHD1
HADHA
MPV17
SNX17
NRBP1
FNDC4
YIPF4
CRIPT
MCFD2
ERLEC1
EHBP1
ACTR2
SNRNP27
SFXN5
STAMBP
SUCLG1
TGOLN2
CHMP3
LINC00152
MRPS5
COA5
LIMS1
LINC00116
CHCHD5
NIFK
TSN
PLEKHB2
DARS
KIF5C
MMADHC
FMNL2
RBMS1
TANK
METTL5
TLK1
OSBPL6
PRKRA
ITGAV
SPATS2L
STRADB
FZD7
NRP2
AAMP
FAM134A
CHPF
EIF4E2
NDUFA10
GPC1
STK25
CHL1
SETD5
CAMK1
TADA3
EMC3
VGLL4
FGD5-AS1
RAB5A
ZNF385D
CMC1
ACAA1
NKTR
TMEM158
CCDC12
SHISA5
P4HTM
GNAI2
HYAL2
TUSC2
TEX264
PCBP4
ABHD14A
GLT8D1
THOC7
ROBO1
CLDND1
DCBLD2
CMSS1
TFG
BBX
IFT57
ATG3
TIMMDC1
MRPL3
CDV3
RNF7
WWTR1
DHX36
MRPL47
DNAJC19
EIF4G1
POLR2H
MAGEF1
LPP
IL1RAP
PIGX
PAK2
NCBP2-AS2
SLBP
ADD1
MFSD10
BLOC1S4
WDR1
FAM200B
QDPR
MED28
SMIM20
RFC1
OCIAD2
MTHFD2L
SCARB2
ENOPH1
MRPS18C
PDLIM5
CISD2
PPA2
AIMP1
CCDC109B
CAMK2D
ARSJ
SMARCA5
SMAD1
DCLK2
MSMO1
MRPL36
DAP
ZFR
DHX29
SMIM15
ERBB2IP
NSA2
SSBP2
CAST
SRP19
AP3S1
SEMA6A
PPIC
PHAX
AFF4
DDX46
[truncated: 2,043 more rows]
